# Supplementary material for: Divergent Organomagnesium Reactivity of Rigid, Dinucleating Naphthyridine Ligands: Backbone Changes with Big Impact
Source: Organometallics. 2025 May 16;44(10):1057–66. doi: 10.1021/acs.organomet.5c00070 (PMC12117560; doi:10.1021/acs.organomet.5c00070)
Supplement: Supplementary file 2 [file om5c00070_si_002.xyz]

116
DippDAMNMg2Me2 Singlet Electronic Energy: -1559584.6155527 hartrees
Mg        11.94575        2.09067        6.46598
Mg        12.16411        2.15958        3.76017
O         10.56290        3.69314        7.05443
O         10.95205        3.81385        3.09221
N         13.26512        0.27002        6.32786
N         13.58554        0.42557        4.04624
N         12.11192        1.48484        8.40828
N         12.70763        1.66827        1.86904
C         12.73024        0.21882        8.68325
C         13.47437       -0.32440        7.49507
C         14.33983       -1.44029        7.62899
C         15.00589       -1.91340        6.52648
C         14.79294       -1.29662        5.26869
C         13.88752       -0.20235        5.21495
C         15.41155       -1.69998        4.05877
C         15.10051       -1.04391        2.89487
C         14.15774        0.01583        2.92084
C         13.74902        0.71209        1.65377
C         11.70945        2.19195        9.55794
C         12.40777        3.37923        9.93031
C         11.99355        4.10250       11.05322
C         10.91385        3.68440       11.82887
C         10.23055        2.52757       11.47358
C         10.60143        1.77997       10.34992
C         13.61464        3.83893        9.11888
C         13.97155        5.32072        9.29438
C         14.85324        2.97521        9.41478
C          9.81805        0.52188       10.00019
C          8.29468        0.73116        9.98501
C         10.16601       -0.62650       10.96670
C         12.13408        2.14736        0.67215
C         12.51704        3.40631        0.14176
C         11.86430        3.91095       -0.98799
C         10.85145        3.19175       -1.61747
C         10.49197        1.94204       -1.11826
C         11.11686        1.40586        0.01128
C         13.64183        4.20112        0.78319
C         13.20733        5.62150        1.17201
C         14.88186        4.23657       -0.12581
C         10.69895        0.03396        0.52230
C          9.19815       -0.05406        0.84279
C         11.09497       -1.07126       -0.47247
C         13.36320        3.41702        5.27109
H         14.27704        3.02247        5.73943
C         10.43432        1.26958        4.94698
C         10.78700        5.04366        7.51122
C          9.43152        5.76254        7.34915
C          8.41685        4.61068        7.13189
C          9.22633        3.36191        7.47927
C         10.71991        4.94353        3.97165
C          9.49035        5.64727        3.40761
C          8.69008        4.46890        2.83839
C          9.79135        3.60264        2.23873
H         12.03367       -0.59690        8.97371
H         13.44672        0.26113        9.52599
H         14.47133       -1.89154        8.60668
H         15.69143       -2.75295        6.59993
H         16.11480       -2.52789        4.06873
H         15.54694       -1.32803        1.94782
H         14.67798        1.14756        1.21984
H         13.47913       -0.08998        0.93710
H         12.52601        5.00420       11.33684
H         10.61292        4.25549       12.70229
H          9.38804        2.19986       12.07666
H         13.37613        3.68623        8.06274
H         13.11109        5.97778        9.13536
H         14.74658        5.60073        8.57408
H         14.36798        5.52872       10.29419
H         15.12618        3.04481       10.47351
H         15.70920        3.31228        8.81925
H         14.66640        1.92866        9.17598
H         10.11980        0.23823        8.98710
H          7.79028       -0.18719        9.66562
H          8.00012        1.53044        9.30007
H          7.90921        0.98549       10.97770
H         11.24379       -0.80303       11.01231
H          9.67596       -1.55925       10.66508
H          9.83116       -0.38443       11.98170
H         12.15770        4.87953       -1.38485
H         10.35337        3.59666       -2.49380
H          9.70745        1.37528       -1.61345
H         13.90833        3.66561        1.69879
H         12.96789        6.22741        0.29096
H         14.00587        6.13618        1.71804
H         12.32043        5.58692        1.80814
H         15.21411        3.22417       -0.37559
H         15.71160        4.75868        0.36422
H         14.66759        4.75597       -1.06694
H         11.24185       -0.12794        1.45770
H          8.90952        0.66361        1.61627
H          8.94263       -1.05432        1.20931
H          8.58272        0.14204       -0.04163
H         10.54723       -0.96528       -1.41573
H         10.87098       -2.06366       -0.06514
H         12.16278       -1.02989       -0.70808
H         13.15231        4.37146        5.77416
H         13.71293        3.74322        4.27472
H          9.54641        1.89742        4.78348
H         10.43452        0.54049        4.11902
H         11.59477        5.45958        6.90931
H         11.09340        5.00498        8.55903
H          9.43743        6.45128        6.50108
H          9.20024        6.34414        8.24462
H          7.52501        4.70740        7.75538
H          8.09572        4.57152        6.08703
H          9.24265        3.17139        8.55697
H          8.92569        2.45946        6.94858
H         11.62339        5.55653        3.97455
H         10.54141        4.55345        4.97311
H          9.77241        6.33889        2.60675
H          8.94939        6.21118        4.17206
H          8.17645        3.93267        3.64412
H          7.94717        4.76472        2.09387
H          9.56438        2.53772        2.24045
H         10.05579        3.90645        1.22375
H         10.18342        0.62926        5.80966
116
DippDAMNMg2Me2 Triplet	Electronic Energy: -1559535.4621022 hartrees
Mg        11.97471        2.09115        6.46320
Mg        12.20766        2.19067        3.81862
O         10.64439        3.75125        7.05382
O         10.90138        3.74273        3.02081
N         13.05618        0.23011        6.26462
N         13.50379        0.48351        4.00840
N         12.00321        1.46552        8.43120
N         12.89400        1.91240        1.80601
C         12.33663        0.06229        8.59349
C         13.15019       -0.46849        7.43156
C         13.87382       -1.64393        7.52799
C         14.50917       -2.15814        6.39034
C         14.39977       -1.48092        5.15899
C         13.65035       -0.24915        5.14562
C         14.96390       -1.92260        3.93658
C         14.80603       -1.14123        2.78345
C         14.09902        0.04225        2.85567
C         14.00372        0.98640        1.68415
C         11.74373        2.19160        9.59312
C         12.57236        3.32131        9.88340
C         12.33332        4.07655       11.03234
C         11.30161        3.75294       11.91275
C         10.48482        2.66461       11.63006
C         10.67313        1.88511       10.48400
C         13.75071        3.64199        8.97420
C         14.29019        5.07024        9.11378
C         14.89184        2.62608        9.16197
C          9.70002        0.74955       10.19265
C          8.22626        1.15446       10.37086
C         10.00199       -0.48441       11.06313
C         12.24580        2.26285        0.61833
C         12.29000        3.61425        0.18362
C         11.60118        3.96737       -0.97687
C         10.86047        3.02544       -1.69104
C         10.80431        1.70800       -1.24497
C         11.48859        1.29875       -0.09774
C         13.15168        4.61631        0.93143
C         12.56706        6.03336        0.94305
C         14.58402        4.62213        0.36719
C         11.32660       -0.12850        0.41195
C          9.86003       -0.43482        0.76205
C         11.87635       -1.15680       -0.58920
C         13.37765        3.47802        5.26729
H         14.26128        3.07623        5.78366
C         10.39487        1.37771        4.92574
C         10.90626        5.09414        7.50993
C          9.56005        5.83534        7.38180
C          8.51516        4.69774        7.23713
C          9.32407        3.43535        7.53728
C         10.66673        4.89240        3.87718
C          9.34431        5.48471        3.40306
C          8.58147        4.23251        2.95076
C          9.68429        3.40365        2.30011
H         11.44364       -0.58674        8.66869
H         12.89268       -0.11165        9.52803
H         13.93136       -2.16395        8.47938
H         15.08110       -3.07978        6.44079
H         15.51689       -2.85594        3.90946
H         15.24788       -1.44777        1.83974
H         14.92048        1.61126        1.65353
H         13.99568        0.43989        0.73264
H         12.97216        4.92350       11.25830
H         11.13799        4.34598       12.80749
H          9.67056        2.42236       12.30686
H         13.40853        3.53879        7.94086
H         13.49945        5.82166        9.02109
H         15.03053        5.26086        8.33093
H         14.78773        5.22569       10.07712
H         15.27197        2.66494       10.18858
H         15.72098        2.85058        8.48206
H         14.55081        1.61128        8.95464
H          9.83173        0.47865        9.14125
H          7.57106        0.34013       10.04398
H          7.97490        2.04508        9.78769
H          7.98441        1.36512       11.41734
H         11.03451       -0.81979       10.94435
H          9.33794       -1.31775       10.80777
H          9.85135       -0.24619       12.12192
H         11.64574        4.99116       -1.33340
H         10.32703        3.32005       -2.58958
H         10.20595        0.98404       -1.79032
H         13.21029        4.26892        1.96647
H         12.60063        6.49981       -0.04718
H         13.14358        6.67298        1.61895
H         11.52605        6.02992        1.27749
H         15.02822        3.62363        0.40576
H         15.22427        5.30204        0.93933
H         14.58628        4.94882       -0.67846
H         11.89514       -0.23212        1.33893
H          9.48138        0.25705        1.52038
H          9.76872       -1.45016        1.16063
H          9.21112       -0.35797       -0.11647
H         11.31731       -1.13432       -1.53082
H         11.80171       -2.16842       -0.17820
H         12.92700       -0.96156       -0.82420
H         13.15800        4.44965        5.72898
H         13.79037        3.76198        4.28090
H          9.51111        2.02264        4.82870
H         10.33635        0.66496        4.08447
H         11.70511        5.49804        6.88863
H         11.24095        5.04784        8.55017
H          9.54691        6.49602        6.51130
H          9.37530        6.45089        8.26521
H          7.66800        4.81090        7.91760
H          8.12384        4.66080        6.21640
H          9.38635        3.23625        8.61134
H          8.98642        2.54076        7.01579
H         11.52149        5.56331        3.77069
H         10.60569        4.53644        4.90610
H          9.50001        6.16436        2.55860
H          8.83395        6.03831        4.19545
H          8.17019        3.70442        3.81709
H          7.76425        4.44738        2.25815
H          9.52616        2.32825        2.38733
H          9.83223        3.66059        1.24834
H         10.18635        0.71183        5.77919
140
dippNDCMg2Me2 Singlet	Electronic Energy: -1944260.6686262 hartrees
Mg         2.87547        4.67754       10.66682
Mg         4.12997        5.80186        8.42478
O          2.48379        5.13251       12.64638
O          3.70341        6.37183        6.49855
O          3.53903        2.77268       11.38307
O          0.78306        3.93371       10.56751
O          5.87634        4.94248        7.44486
O          5.13985        7.82503        8.54752
N          1.86318        6.72128       10.69106
N          2.22704        7.10350        8.48115
N          1.59606        6.64465       14.19272
N          2.45515        7.64146        4.99874
C          1.83975        6.19183       12.99954
C          1.35431        7.05563       11.86708
C          0.44938        8.14019       12.01137
C          0.05187        8.83619       10.89120
C          0.60062        8.50372        9.62223
C          1.55372        7.45155        9.59729
C          0.30048        9.12031        8.37677
C          0.94103        8.69802        7.23235
C          1.93300        7.68745        7.32912
C          2.76505        7.19175        6.17952
C          2.16010        5.95798       15.29357
C          3.35957        6.44894       15.85507
C          3.88768        5.80673       16.97854
C          3.24863        4.70825       17.54755
C          2.05913        4.24089       16.99354
C          1.49932        4.84995       15.86764
C          4.06044        7.62893       15.20048
C          4.99169        7.14730       14.07160
C          4.82280        8.51855       16.19005
C          0.17552        4.39020       15.28255
C          3.19835        7.13866        3.90491
C          4.04539        8.01815        3.19888
C          4.75970        7.53885        2.09506
C          4.64255        6.21681        1.68512
C          3.79029        5.35667        2.37819
C          3.05886        5.78877        3.48598
C          4.18478        9.47142        3.62346
C          5.64506        9.85248        3.91261
C          3.56679       10.41382        2.57770
C          2.09288        4.85990        4.21099
C          2.32390        3.37128        3.92849
C          0.63540        5.24591        3.89598
C          4.83073        1.60045       13.02361
C          3.52306        2.37164       12.78733
H          0.08851        8.37053       13.00578
H         -0.67004        9.64471       10.96556
H         -0.43406        9.91997        8.34039
H          0.74089        9.12184        6.25625
H          4.81156        6.17094       17.41620
H          3.67229        4.22159       18.42116
H          1.56062        3.38833       17.44368
H          3.27324        8.23563       14.73824
H          5.81403        6.55166       14.48481
H          5.43027        7.99769       13.53562
H          4.46022        6.52198       13.35293
H          4.18308        8.83582       17.01933
H          5.19456        9.41477       15.68211
H          5.41745        8.21363        1.55411
H          5.20386        5.85527        0.82862
H          3.69819        4.32839        2.04683
H          3.61336        9.58802        4.54749
H          6.09546        9.17291        4.64217
H          5.71029       10.87276        4.30702
H          6.25729        9.81045        3.00555
H          4.08485       10.33035        1.61600
H          3.63108       11.45816        2.90409
H          2.51366       10.16928        2.41181
H          2.25344        4.99871        5.28310
H          2.08286        3.10675        2.89291
H          1.68215        2.76820        4.57815
H          3.36181        3.07919        4.11845
H          0.45213        6.29507        4.13881
H         -0.06202        4.62824        4.47351
H          0.42042        5.09535        2.83214
H          2.63473        1.75369       12.95322
H          3.43579        3.28477       13.37459
C         -0.98005        5.24222       15.83581
C         -0.10201        2.89388       15.46021
C          4.67535        2.17129       10.72173
C          5.70724        2.00952       11.82877
C         -0.14941        4.36997        9.56573
C         -1.27567        5.07260       10.34321
C         -1.15194        4.50469       11.78316
C         -0.00597        3.48725       11.67944
C          5.74828        4.37106        6.12121
C          6.44028        5.37520        5.20762
C          7.58743        5.92469        6.08914
C          7.19901        5.51381        7.52834
C          5.55501        8.60790        7.41372
C          4.67469        9.86669        7.43827
C          4.20012        9.96729        8.91123
C          4.85516        8.76185        9.60215
H          5.69330        8.00538       16.61312
H          0.22514        4.58422       14.21068
H         -1.07627        5.10613       16.91847
H         -1.93297        4.96270       15.37078
H         -0.79647        6.30188       15.63959
H         -0.27655        2.62994       16.50854
H          0.73444        2.28775       15.09696
H         -1.00053        2.60719       14.90274
H          4.97502        2.84027        9.91545
H          4.37308        1.20534       10.29709
H          6.47443        1.26986       11.58571
H          6.19565        2.97066       12.01580
H          4.65295        0.52027       13.00831
H          5.27927        1.85348       13.98694
H         -0.52084        3.49162        9.02226
H          0.39286        5.00665        8.86952
H         -2.25132        4.86898        9.89514
H         -1.13166        6.15523       10.34365
H         -0.89439        5.29814       12.48769
H         -2.07465        4.03708       12.13507
H          0.65002        3.45710       12.54607
H         -0.38373        2.47843       11.46362
H          4.68674        4.25630        5.91710
H          6.24501        3.39103        6.11807
H          5.72730        6.15765        4.94637
H          6.79732        4.91773        4.28233
H          8.55186        5.48737        5.81679
H          7.68132        7.00866        5.99076
H          7.88286        4.75550        7.92848
H          7.14264        6.34415        8.23203
H          5.41647        7.98704        6.53208
H          6.61746        8.86239        7.53211
H          3.82457        9.74957        6.76512
H          5.23394       10.74708        7.11391
H          4.49949       10.90474        9.38623
H          3.11169        9.90158        8.96861
H          5.79734        9.04029       10.09229
H          4.22056        8.25462       10.32576
C          2.88550        3.88971        8.44814
H          3.72669        3.45002        7.88787
H          2.44806        3.02107        8.95618
H          2.14765        4.17209        7.68423
C          5.02267        5.56543       10.54583
H          4.98196        4.92215       11.43897
H          5.94176        5.21851       10.04823
H          5.26473        6.54795       10.96289
140
dippNDCMg2Me2 Triplet Electronic	Energy: -1944299.0873035 Hartrees
Mg         3.21504        5.04102       10.95466
Mg         4.40133        6.28420        8.31582
O          2.83845        5.29718       12.87272
O          3.56875        6.28538        6.54357
O          3.69206        2.98410       11.47539
O          1.46355        4.27924       10.03635
O          6.11327        5.49395        7.24082
O          5.30904        8.18735        8.34783
N          2.32027        6.98620       10.97085
N          2.45907        7.21997        8.69806
N          1.92619        6.66223       14.51222
N          2.13077        7.41335        5.12325
C          2.22927        6.38422       13.28235
C          1.81590        7.32066       12.19676
C          0.89955        8.35459       12.34316
C          0.43466        9.02350       11.20536
C          0.89531        8.65281        9.92083
C          1.90274        7.62775        9.86314
C          0.43282        9.17061        8.68202
C          0.94342        8.66208        7.48531
C          1.94604        7.69853        7.51214
C          2.57183        7.10262        6.30613
C          2.24294        5.68567       15.48071
C          3.43322        5.79556       16.23093
C          3.70482        4.83660       17.21207
C          2.82101        3.79008       17.46093
C          1.64305        3.69400       16.72135
C          1.33775        4.62556       15.72637
C          4.40859        6.91821       15.91587
C          5.40431        6.47660       14.82532
C          5.15256        7.44986       17.14717
C          0.04554        4.55251       14.92739
C          2.77915        6.80404        4.02788
C          3.62656        7.59505        3.22005
C          4.23855        7.01505        2.10491
C          4.02935        5.67542        1.78941
C          3.19637        4.89977        2.59469
C          2.56438        5.43844        3.71861
C          3.83112        9.05814        3.58197
C          5.18476        9.62779        3.14390
C          2.66719        9.90912        3.04540
C          1.64057        4.60697        4.59979
C          1.81813        3.09324        4.43972
C          0.17013        5.00804        4.38406
C          3.76752        2.44622       13.80783
C          2.88170        2.42244       12.54967
H          0.53514        8.58715       13.33638
H         -0.31032        9.80864       11.29360
H         -0.33888        9.93394        8.67768
H          0.58486        8.99832        6.51957
H          4.62120        4.90862       17.78965
H          3.04571        3.05457       18.22774
H          0.95741        2.87641       16.91939
H          3.81149        7.73670       15.49933
H          6.03908        5.66327       15.19798
H          6.05842        7.30593       14.53073
H          4.87258        6.11455       13.94242
H          4.45613        7.73209       17.94253
H          5.74342        8.33267       16.88067
H          4.89361        7.61374        1.48001
H          4.51100        5.23629        0.92069
H          3.04334        3.85582        2.34264
H          3.78435        9.11916        4.67293
H          6.01649        9.00881        3.49841
H          5.31605       10.63876        3.54452
H          5.26642        9.70105        2.05428
H          2.63598        9.87196        1.95089
H          2.77344       10.95738        3.34845
H          1.71847        9.52990        3.43213
H          1.89888        4.84602        5.63542
H          1.49851        2.74451        3.45174
H          1.20825        2.56462        5.18038
H          2.86115        2.78987        4.58095
H          0.03986        6.08007        4.54621
H         -0.48616        4.46915        5.07821
H         -0.14778        4.76863        3.36327
H          2.60266        1.40471       12.25178
H          1.99507        3.04029       12.64929
C         -0.99491        5.52802       15.50518
C         -0.53171        3.13870       14.79956
C          5.03346        2.52144       11.75457
C          5.19070        2.71796       13.26020
C          0.99666        4.37228        8.66350
C         -0.31607        5.17444        8.71036
C         -0.66636        5.26990       10.21669
C          0.28047        4.27106       10.87398
C          5.98180        4.90351        5.91973
C          6.63556        5.92288        4.99655
C          7.76986        6.52377        5.86321
C          7.43867        6.06344        7.30097
C          5.43326        8.97061        7.13613
C          4.43004       10.12068        7.28362
C          4.16916       10.22043        8.80991
C          5.03671        9.11620        9.42679
H          5.84808        6.70870       17.55639
H          0.27454        4.90304       13.91666
H         -1.26158        5.24251       16.52867
H         -1.91017        5.53097       14.90166
H         -0.58789        6.54172       15.52398
H         -0.89735        2.75758       15.75886
H          0.21525        2.43137       14.42352
H         -1.38209        3.13881       14.10907
H          5.72129        3.09612       11.13856
H          5.09648        1.46184       11.47249
H          5.94837        2.05306       13.68233
H          5.48130        3.74899       13.47382
H          3.70907        1.49310       14.33942
H          3.45160        3.24119       14.48104
H          0.84323        3.35317        8.29092
H          1.77807        4.85814        8.08487
H         -1.09535        4.65984        8.14291
H         -0.18478        6.16496        8.27370
H         -0.47051        6.27352       10.59697
H         -1.71136        5.02754       10.42353
H          0.59359        4.54653       11.87988
H         -0.12891        3.25288       10.88370
H          4.92208        4.76833        5.72656
H          6.51242        3.94198        5.92193
H          5.89327        6.67522        4.72304
H          6.99926        5.46837        4.07261
H          8.75257        6.15272        5.56110
H          7.79417        7.61315        5.78669
H          8.13563        5.29130        7.64809
H          7.40848        6.87132        8.03163
H          5.22488        8.30168        6.30240
H          6.46593        9.33481        7.07031
H          3.50332        9.88759        6.75866
H          4.83356       11.04528        6.86433
H          4.43903       11.19801        9.21609
H          3.11452       10.04665        9.02333
H          5.99620        9.50200        9.79193
H          4.54512        8.55583       10.22286
C          3.98692        3.11204        8.06955
H          5.06730        3.14866        8.06358
H          3.47262        2.72027        8.93703
H          3.44502        3.31248        7.15486
C          5.29899        5.51002       10.22184
H          5.34285        5.40252       11.31750
H          5.95886        4.73315        9.82398
H          5.84047        6.45938       10.09404
